# Supplementary material for: Saussurea talungensis (Asteraceae), a new species from Humla, Nepal Himalayas
Source: PhytoKeys. 2021 Apr 16;176:55–66. doi: 10.3897/phytokeys.176.61996 (PMC8065016; doi:10.3897/phytokeys.176.61996)
Supplement: XML Treatment for Saussurea talungensis [file phytokeys.176.61996-treatment1.xml]

<!DOCTYPE tp:taxon-treatment
  PUBLIC "-//TaxonX//DTD Taxonomic Treatment Publishing DTD v0 20100105//EN" "tax-treatment-NSO.dtd">
<tp:taxon-treatment xmlns:tp="http://www.plazi.org/taxpub"><tp:treatment-meta><kwd-group><label>Taxon classification</label><kwd><named-content xmlns:xlink="http://www.w3.org/1999/xlink" content-type="kingdom">Plantae</named-content></kwd><kwd><named-content xmlns:xlink="http://www.w3.org/1999/xlink" content-type="order">Asterales</named-content></kwd><kwd><named-content xmlns:xlink="http://www.w3.org/1999/xlink" content-type="family">Asteraceae</named-content></kwd></kwd-group><mixed-citation publication-type="journal"><person-group><name><surname>Rana</surname><given-names>Hum Kala</given-names></name><name><surname>Rana</surname><given-names>Santosh Kumar</given-names></name><name><surname>Sun</surname><given-names>Hang</given-names></name><name><surname>Fujikawa</surname><given-names>Kazumi</given-names></name><name><surname>Luo</surname><given-names>Dong</given-names></name><name><surname>Joshi</surname><given-names>Laxmi Raj</given-names></name><name><surname>Ghimire</surname><given-names>Suresh Kumar</given-names></name></person-group><article-title><italic><tp:taxon-name><tp:taxon-name-part taxon-name-part-type="genus" reg="Saussurea">Saussurea</tp:taxon-name-part> <tp:taxon-name-part taxon-name-part-type="species" reg="talungensis">talungensis</tp:taxon-name-part></tp:taxon-name></italic> (<tp:taxon-name><tp:taxon-name-part taxon-name-part-type="family">Asteraceae</tp:taxon-name-part></tp:taxon-name>), a new species from Humla, Nepal Himalayas</article-title><source>PhytoKeys</source><day>16</day><month>4</month><year>2021</year><volume>176</volume><fpage>55</fpage><lpage>66</lpage><pub-id pub-id-type="doi">10.3897/phytokeys.176.61996</pub-id></mixed-citation></tp:treatment-meta><tp:nomenclature><tp:taxon-name><object-id xmlns:xlink="http://www.w3.org/1999/xlink" content-type="arpha" xlink:type="simple">CF67BDBB-BB55-5226-A624-5BB6CF415A49</object-id>
              <tp:taxon-name-part taxon-name-part-type="genus" reg="Saussurea">Saussurea</tp:taxon-name-part>
              <tp:taxon-name-part taxon-name-part-type="species" reg="talungensis">talungensis</tp:taxon-name-part>
              <object-id xmlns:xlink="http://www.w3.org/1999/xlink" content-type="ipni" xlink:type="simple">urn:lsid:ipni.org:names:77216567-1</object-id>
            </tp:taxon-name><tp:taxon-authority>S.K.Ghimire &amp; H.K.Rana</tp:taxon-authority><tp:taxon-status xmlns:xlink="http://www.w3.org/1999/xlink" xlink:type="simple">sp. nov.</tp:taxon-status><xref ref-type="fig" rid="F1">Figs 1</xref><xref ref-type="fig" rid="F2">, 2</xref><xref ref-type="fig" rid="F3">, 3</xref></tp:nomenclature><tp:treatment-sec sec-type="material" id="SECID0E2SAG"><title>Type.</title><p>Talung valley, between Nyalu Pass and Ning Tsho, open gravelly or stony slopes, <named-content xmlns:xlink="http://www.w3.org/1999/xlink" content-type="dwc:verbatimCoordinates" xlink:type="simple"><named-content content-type="geo-json" specific-use="{&#34;type&#34;:&#34;Point&#34;,&#34;coordinates&#34;:[81.692000,30.234000]}" id="NCID0EETAG" xlink:type="simple">30.234°N, 81.692°E</named-content></named-content>, 4300 m a.s.l., 13 September 2012, <italic>S.K. Ghimire, A. Poudel, L.R. Joshi, S. Lo, P. Subedi, &amp; C. Thapa CHH-1352</italic> (<bold><italic>holotype</italic></bold>: KATH!; <bold><italic>isotypes</italic></bold>: TUCH!, KUN!).</p></tp:treatment-sec><tp:treatment-sec sec-type="description" id="SECID0ERTAG"><title>Description.</title><p>Perennial herb, caespitose, 22–50 cm tall. Caudex branched, stout, apex covered with petioles’ residues. Stem well-developed leafy, erect, simple, stiff, &gt; 1.3 cm in diameter, purplish-brown at maturity, covered with brownish-white tomentose hairs. Basal leaves petiolate; petioles 9.0–10.5 cm; leaf blades lanceolate, chartaceous, 10–15 × 2.5–4.0 cm, adaxially green, with brownish-white tomentose hairs, abaxially greenish-white, with dense white tomentose hairs, base attenuate, margin purplish, sinuate-dentate to shallowly pinnately lobed, lobe margins entire, apex acute to acuminate, midvein distinct, purplish-green. Cauline leaves 5–7, gradually decreasing in size upwards, margin purplish; lower cauline leaves petiolate, petiole to 4 cm, leaf blades lanceolate, 8.0–11.5 × 1.5–2.5 cm, apex acute or acuminate; middle and upper cauline leaves subsessile to sessile, narrowly lanceolate to linear, 4.0–7.5 × 0.6–1.2 cm, undivided, margin dentate, purplish-green uppermost leaves subtending the capitula or synflorescence. Capitula 1 or 3 (2 not seen), shortly pedunculate to subsessile, tomentose. Involucres campanulate, 1.2–2.0 cm in diameter. Phyllaries in 4 to 5 series, imbricate, densely tomentose, apically purplish, acuminate, spreading to reflexed; outer phyllaries ovate-elliptic, 7–10 × 3.0–3.5 mm, middle phyllaries elliptic, 11–13 × 2.5–3.0 mm, inner phyllaries narrowly elliptic to linear, 13–15 × ca. 2 mm, only tips densely tomentose. Receptacles with bristles, ca. 4 mm long. Florets &gt; 20; corolla purplish, 10.0–12.5 mm long; limb 4–6 mm including 1.5–2.2 mm lobes; tube 5–7 mm long. Anthers ca. 5 mm long, tails lanate, ca. 1.2 mm long. Style branches ca. 1.2 mm long, reflexed, short, papillate. Achenes cylindrical, 3.5–4.5 × 1.5–2.0 mm, ribbed, glabrous, apex shortly crowned. Pappus in two rows, pale brown; outer bristles 3.0–4.5 mm, scabrid, deciduous; inner bristles 10–12 mm long, plumose, persistent, sub-equaling floret.</p></tp:treatment-sec><tp:treatment-sec sec-type="phenology" id="SECID0EWTAG"><title>Phenology.</title><p>Flowering and fruiting from July to September.</p></tp:treatment-sec><tp:treatment-sec sec-type="etymology" id="SECID0E2TAG"><title>Etymology.</title><p>The specific epithet is derived with reference to the type locality of <italic><tp:taxon-name><tp:taxon-name-part taxon-name-part-type="genus" reg="Saussurea">Saussurea</tp:taxon-name-part> <tp:taxon-name-part taxon-name-part-type="species" reg="talungensis">talungensis</tp:taxon-name-part></tp:taxon-name></italic>, Talung valley, Humla district, NW Nepal.</p></tp:treatment-sec><tp:treatment-sec sec-type="distribution" id="SECID0EMUAG"><title>Distribution and habitat.</title><p><italic><tp:taxon-name><tp:taxon-name-part taxon-name-part-type="genus" reg="Saussurea">Saussurea</tp:taxon-name-part> <tp:taxon-name-part taxon-name-part-type="species" reg="talungensis">talungensis</tp:taxon-name-part></tp:taxon-name></italic> is currently recorded only from the type locality in Talung valley (between Nyalu Pass and Ning Tsho), Humla district, NW Nepal (Fig. <xref ref-type="fig" rid="F1">1A–D</xref>). It grows on the alpine open gravelly or stony slopes at an elevation ca. 4300 m a.s.l. (Fig. <xref ref-type="fig" rid="F1">1C, D</xref>).</p><fig id="F1" position="float" orientation="portrait"><object-id xmlns:xlink="http://www.w3.org/1999/xlink" content-type="doi" xlink:type="simple">10.3897/phytokeys.176.61996.figure1</object-id><object-id xmlns:xlink="http://www.w3.org/1999/xlink" content-type="arpha" xlink:type="simple">A2EFF51A-ECBE-56A2-BE6D-659B2CD51D8B</object-id><label>Figure 1.</label><caption><p>Distribution of <italic><tp:taxon-name><tp:taxon-name-part taxon-name-part-type="genus" reg="Saussurea">Saussurea</tp:taxon-name-part> <tp:taxon-name-part taxon-name-part-type="species" reg="talungensis">talungensis</tp:taxon-name-part></tp:taxon-name></italic> S.K.Ghimire &amp; H.K.Rana <bold>A, B</bold> distribution map showing type locality in Nepal and Humla district respectively <bold>C, D</bold> type locality habitat between Nyalu Pass and Ning Tsho, Talung valley, Humla district <bold>E</bold> quadripartite plastome map of <italic><tp:taxon-name><tp:taxon-name-part taxon-name-part-type="genus" reg="Saussurea">S.</tp:taxon-name-part> <tp:taxon-name-part taxon-name-part-type="species" reg="talungensis">talungensis</tp:taxon-name-part></tp:taxon-name></italic> (Photographs <bold>C, D</bold> and plant picture in <bold>E</bold> by S.K. Ghimire).</p></caption><graphic xmlns:xlink="http://www.w3.org/1999/xlink" xlink:href="phytokeys-176-055-g001.jpg" position="float" orientation="portrait" xlink:type="simple" id="oo_531768.jpg"><uri content-type="original_file" xlink:type="simple">https://binary.pensoft.net/fig/531768</uri></graphic></fig></tp:treatment-sec><tp:treatment-sec sec-type="conservation status" id="SECID0ESWAG"><title>Conservation status.</title><p><italic><tp:taxon-name><tp:taxon-name-part taxon-name-part-type="genus" reg="Saussurea">Saussurea</tp:taxon-name-part> <tp:taxon-name-part taxon-name-part-type="species" reg="talungensis">talungensis</tp:taxon-name-part></tp:taxon-name></italic> is restricted to a single mountain and is represented by ~50 mature individuals within an area of &lt; 500 m<sup>2</sup> and appears to be local endemic. Moreover, its habitat and the population are subjected to high anthropogenic pressure, due to livestock grazing, and harvesting of caterpillar fungus and other aromatic plants used in medicine. Owing to population size, isolated distribution and observed constraints on the habitat due to anthropogenic pressure, <italic><tp:taxon-name><tp:taxon-name-part taxon-name-part-type="genus" reg="Saussurea">Saussurea</tp:taxon-name-part> <tp:taxon-name-part taxon-name-part-type="species" reg="talungensis">talungensis</tp:taxon-name-part></tp:taxon-name></italic> should be categorized as Critically Endangered [CR; B1ab (iii), B2ab (iii) and D] according to the <xref ref-type="bibr" rid="B9">IUCN Standards and Petitions Committee (2019)</xref>.</p></tp:treatment-sec><tp:treatment-sec sec-type="Morphological affinities" id="SECID0EUXAG"><title>Morphological affinities.</title><p>Critical examination of collected specimens, comparison with type material of allied taxa and relevant taxonomic literature revealed that <italic><tp:taxon-name><tp:taxon-name-part taxon-name-part-type="genus" reg="Saussurea">S.</tp:taxon-name-part> <tp:taxon-name-part taxon-name-part-type="species" reg="talungensis">talungensis</tp:taxon-name-part></tp:taxon-name></italic> is a new member of <tp:taxon-name><tp:taxon-name-part taxon-name-part-type="genus" reg="Saussurea">Saussurea</tp:taxon-name-part> (<tp:taxon-name-part taxon-name-part-type="infraspecific-rank">sect.</tp:taxon-name-part> <tp:taxon-name-part taxon-name-part-type="section" reg="Strictae">Strictae</tp:taxon-name-part>)</tp:taxon-name>. Based on morphology, distribution and ecology, this population of <italic><tp:taxon-name><tp:taxon-name-part taxon-name-part-type="genus" reg="Saussurea">Saussurea</tp:taxon-name-part></tp:taxon-name></italic> was initially considered as <italic><tp:taxon-name><tp:taxon-name-part taxon-name-part-type="genus" reg="Saussurea">S.</tp:taxon-name-part> <tp:taxon-name-part taxon-name-part-type="species" reg="roylei">roylei</tp:taxon-name-part></tp:taxon-name></italic> from sect. <tp:taxon-name><tp:taxon-name-part taxon-name-part-type="genus" reg="Saussurea"/><tp:taxon-name-part taxon-name-part-type="section" reg="Strictae">Strictae</tp:taxon-name-part></tp:taxon-name>. To a certain extent it also resembles <italic><tp:taxon-name><tp:taxon-name-part taxon-name-part-type="genus" reg="Saussurea">S.</tp:taxon-name-part> <tp:taxon-name-part taxon-name-part-type="species" reg="lanata">lanata</tp:taxon-name-part></tp:taxon-name></italic> in being a perennial herb with well-developed leafy stem, leaf blade undivided but lanceolate, many series phyllaries, campanulate involucres with more than 1 cm diameter, lanate anther tails, ribbed and glabrous achenes, and two rows of pale brown pappus. However, it differs from its allied taxa in having a number of qualitative and quantitative characters (see Table <xref ref-type="table" rid="T2">2</xref>; Figs <xref ref-type="fig" rid="F2">2</xref>, <xref ref-type="fig" rid="F3">3</xref>). Furthermore, in the western Himalayan alpine region, <italic><tp:taxon-name><tp:taxon-name-part taxon-name-part-type="genus" reg="Saussurea">S.</tp:taxon-name-part> <tp:taxon-name-part taxon-name-part-type="species" reg="roylei">roylei</tp:taxon-name-part></tp:taxon-name></italic> is considered to have diverse morphological variations but this proposed new species owned peculiar affinities which undoubtedly differentiates it from the stated and other <italic><tp:taxon-name><tp:taxon-name-part taxon-name-part-type="genus" reg="Saussurea">Saussurea</tp:taxon-name-part></tp:taxon-name></italic> species.</p><fig id="F2" position="float" orientation="portrait"><object-id xmlns:xlink="http://www.w3.org/1999/xlink" content-type="doi" xlink:type="simple">10.3897/phytokeys.176.61996.figure2</object-id><object-id xmlns:xlink="http://www.w3.org/1999/xlink" content-type="arpha" xlink:type="simple">9A90E055-3D7F-563E-8A11-63246466F18D</object-id><label>Figure 2.</label><caption><p>Live plants and microscopic photographs of <italic><tp:taxon-name><tp:taxon-name-part taxon-name-part-type="genus" reg="Saussurea">Saussurea</tp:taxon-name-part> <tp:taxon-name-part taxon-name-part-type="species" reg="talungensis">talungensis</tp:taxon-name-part></tp:taxon-name></italic> S.K.Ghimire &amp; H.K.Rana <bold>A</bold> habit <bold>B</bold> synflorescence <bold>C</bold> leaf showing adaxial and abaxial surfaces <bold>D</bold> floret with pappus <bold>E</bold> exposed floret showing anthers <bold>F</bold> phyllaries (outer to inner, from top towards bottom) <bold>G</bold> achene <bold>H</bold> stamens <bold>I</bold> bristle of outer pappus <bold>J</bold> inner pappus. (<bold>A–C</bold> by S.K. Ghimire and <bold>D–J</bold> by H.K. Rana and S.K. Rana).</p></caption><graphic xmlns:xlink="http://www.w3.org/1999/xlink" xlink:href="phytokeys-176-055-g002.jpg" position="float" orientation="portrait" xlink:type="simple" id="oo_531769.jpg"><uri content-type="original_file" xlink:type="simple">https://binary.pensoft.net/fig/531769</uri></graphic></fig><fig id="F3" position="float" orientation="portrait"><object-id xmlns:xlink="http://www.w3.org/1999/xlink" content-type="doi" xlink:type="simple">10.3897/phytokeys.176.61996.figure3</object-id><object-id xmlns:xlink="http://www.w3.org/1999/xlink" content-type="arpha" xlink:type="simple">E69A3FBA-4F83-5F53-ABC1-3DB8126D6BF2</object-id><label>Figure 3.</label><caption><p>Illustration of <italic><tp:taxon-name><tp:taxon-name-part taxon-name-part-type="genus" reg="Saussurea">Saussurea</tp:taxon-name-part> <tp:taxon-name-part taxon-name-part-type="species" reg="talungensis">talungensis</tp:taxon-name-part></tp:taxon-name></italic> S.K.Ghimire &amp; H.K.Rana based on the holotype <bold>A</bold> habit <bold>B</bold> leaf showing adaxial and abaxial surface details <bold>C</bold> phyllaries (outer to inner from left to right) <bold>D</bold> floret <bold>E</bold> stamens <bold>F</bold> style branches <bold>G</bold> achene <bold>H</bold> pappus <bold>I</bold> bristle of inner pappus <bold>J</bold> bristle of outer pappus (Drawn by H.K. Rana and S.K. Rana).</p></caption><graphic xmlns:xlink="http://www.w3.org/1999/xlink" xlink:href="phytokeys-176-055-g003.jpg" position="float" orientation="portrait" xlink:type="simple" id="oo_531770.jpg"><uri content-type="original_file" xlink:type="simple">https://binary.pensoft.net/fig/531770</uri></graphic></fig><table-wrap id="T2" position="float" orientation="portrait"><label>Table 2.</label><caption><p>Character comparison of <italic><tp:taxon-name><tp:taxon-name-part taxon-name-part-type="genus" reg="Saussurea">S.</tp:taxon-name-part> <tp:taxon-name-part taxon-name-part-type="species" reg="talungensis">talungensis</tp:taxon-name-part></tp:taxon-name></italic> S.K.Ghimire &amp; H.K.Rana and its allied taxa.</p></caption><table id="TID0EJFBG" rules="all"><tbody><tr><th rowspan="1" colspan="1">Characters</th><th rowspan="1" colspan="1">
                      <italic><tp:taxon-name><tp:taxon-name-part taxon-name-part-type="genus" reg="Saussurea">Saussurea</tp:taxon-name-part> <tp:taxon-name-part taxon-name-part-type="species" reg="talungensis">talungensis</tp:taxon-name-part></tp:taxon-name></italic>
                    </th><th rowspan="1" colspan="1">
                      <italic><tp:taxon-name><tp:taxon-name-part taxon-name-part-type="genus" reg="Saussurea">Saussurea</tp:taxon-name-part> <tp:taxon-name-part taxon-name-part-type="species" reg="roylei">roylei</tp:taxon-name-part></tp:taxon-name></italic>
                    </th><th rowspan="1" colspan="1">
                      <italic><tp:taxon-name><tp:taxon-name-part taxon-name-part-type="genus" reg="Saussurea">Saussurea</tp:taxon-name-part> <tp:taxon-name-part taxon-name-part-type="species" reg="lanata">lanata</tp:taxon-name-part></tp:taxon-name></italic>
                    </th></tr><tr><td rowspan="1" colspan="1">
                      <bold>Stem diameter / forms</bold>
                    </td><td rowspan="1" colspan="1">&gt; 1.3 cm / stiff</td><td rowspan="1" colspan="1">≤ 1 cm / less stiff or herbaceous</td><td rowspan="1" colspan="1">≤ 1.2 cm or more / stiff</td></tr><tr><td rowspan="1" colspan="1">
                      <bold>Basal leaf size / petiole</bold>
                    </td><td rowspan="1" colspan="1">10–15 × 2.5–4.0 cm / 9.0–10.5 cm</td><td rowspan="1" colspan="1">7.5–25.0 × 0.5–2.0 cm / to 5 cm rarely up to 8 cm</td><td rowspan="1" colspan="1">7–28(–30) × 1.5–4.7 cm / 4–9 cm</td></tr><tr><td rowspan="1" colspan="1">
                      <bold>Leaf blade</bold>
                    </td><td rowspan="1" colspan="1">lanceolate, comparatively broader, chartaceous, margin purplish, base attenuate</td><td rowspan="1" colspan="1">lanceolate, chartaceous, margin green, base attenuate</td><td rowspan="1" colspan="1">oblong to narrowly elliptic, coriaceous, margin green, base decurrent</td></tr><tr><td rowspan="1" colspan="1">
                      <bold>Capitula number</bold>
                    </td><td rowspan="1" colspan="1">1 or 3 (2 not seen)</td><td rowspan="1" colspan="1">usually 1, rarely 2</td><td rowspan="1" colspan="1">1 to 3</td></tr><tr><td rowspan="1" colspan="1">
                      <bold>Phyllaries</bold>
                    </td><td rowspan="1" colspan="1">4 to 5 rows, densely pubescent (outer exposed parts)</td><td rowspan="1" colspan="1">ca. 5 rows, densely pubescent</td><td rowspan="1" colspan="1">4 to 6 rows, sparsely pubescent</td></tr><tr><td rowspan="1" colspan="1">
                      <bold>Outer phyllaries</bold>
                    </td><td rowspan="1" colspan="1">ovate-elliptic, 7–10 × 3.0–3.5 mm</td><td rowspan="1" colspan="1">ovate-elliptic, 16–18 × 1.5 mm</td><td rowspan="1" colspan="1">narrowly triangular or ovate-triangular, 7–12 × 2–3 mm</td></tr><tr><td rowspan="1" colspan="1">
                      <bold>Inner phyllaries</bold>
                    </td><td rowspan="1" colspan="1">narrowly elliptic to linear, 13–15 × 2 mm</td><td rowspan="1" colspan="1">broadly linear, 20–22 × 2.3–2.5 mm</td><td rowspan="1" colspan="1">linear-narrowly lanceolate, 11–13 × 1–2 mm</td></tr><tr><td rowspan="1" colspan="1">
                      <bold>Receptacle bristles</bold>
                    </td><td rowspan="1" colspan="1">ca. 4 mm long</td><td rowspan="1" colspan="1">6–8 mm long</td><td rowspan="1" colspan="1">5–7 mm long</td></tr><tr><td rowspan="1" colspan="1">
                      <bold>Corolla (tube / limb with lobes) size</bold>
                    </td><td rowspan="1" colspan="1">1.0–1.25 cm (5–7 mm / 4–6 mm with 1.5–2.2 mm lobes)</td><td rowspan="1" colspan="1">1.2–2.5 cm (10–13 mm / 6–9 mm with 4–5 mm lobes)</td><td rowspan="1" colspan="1">1.2–1.6 cm (4–8 mm / 6–8 mm with ca. 3 mm long lobes)</td></tr><tr><td rowspan="1" colspan="1">
                      <bold>Anther</bold>
                    </td><td rowspan="1" colspan="1">ca. 5 mm with 1.2 mm tail</td><td rowspan="1" colspan="1">ca. 8 mm with ca. 1.5 mm tail</td><td rowspan="1" colspan="1">ca. 6.5 mm with ca. 1.8 mm tail</td></tr><tr><td rowspan="1" colspan="1">
                      <bold>Achene size</bold>
                    </td><td rowspan="1" colspan="1">3.5–4.5 × 1.5–2.0 mm</td><td rowspan="1" colspan="1">5–6 mm</td><td rowspan="1" colspan="1">4–5 mm</td></tr></tbody></table></table-wrap></tp:treatment-sec><tp:treatment-sec sec-type="Molecular affinities" id="SECID0EMFBG"><title>Molecular affinities.</title><p>The typical quadripartite structure of the newly sequenced plastome has size of 152,355 bp (37.7% GC content) consisting of a large single copy (<abbrev xmlns:xlink="http://www.w3.org/1999/xlink" xlink:title="large single copy" id="ABBRID0ESFBG" xlink:type="simple">LSC</abbrev>: 83,371 bp, 35.8% GC content), a small single copy (<abbrev xmlns:xlink="http://www.w3.org/1999/xlink" xlink:title="small single copy" id="ABBRID0EWFBG" xlink:type="simple">SSC</abbrev>: 18,562 bp, 31.4% GC content), inverted repeats (IRs: 25,211 bp, 43.1% GC contents each of IRA and IRB) (Fig. <xref ref-type="fig" rid="F1">1E</xref>). The newly sequenced chloroplast genome was used to determine the phylogenomic relationship of <italic><tp:taxon-name><tp:taxon-name-part taxon-name-part-type="genus" reg="Saussurea">S.</tp:taxon-name-part> <tp:taxon-name-part taxon-name-part-type="species" reg="talungensis">talungensis</tp:taxon-name-part></tp:taxon-name></italic> with its allied species and infer its position within <italic><tp:taxon-name><tp:taxon-name-part taxon-name-part-type="genus" reg="Saussurea">Saussurea</tp:taxon-name-part></tp:taxon-name></italic>. The molecular phylogeny through <abbrev xmlns:xlink="http://www.w3.org/1999/xlink" xlink:title="Bayesian phylogenetic inference" id="ABBRID0EQGBG" xlink:type="simple">BI</abbrev> and <abbrev xmlns:xlink="http://www.w3.org/1999/xlink" xlink:title="Maximum Likelihood" id="ABBRID0EUGBG" xlink:type="simple">ML</abbrev> tree revealed that <italic><tp:taxon-name><tp:taxon-name-part taxon-name-part-type="genus" reg="Saussurea">S.</tp:taxon-name-part> <tp:taxon-name-part taxon-name-part-type="species" reg="talungensis">talungensis</tp:taxon-name-part></tp:taxon-name></italic> is nested within a clade comprising <italic><tp:taxon-name><tp:taxon-name-part taxon-name-part-type="genus" reg="Saussurea">S.</tp:taxon-name-part> <tp:taxon-name-part taxon-name-part-type="species" reg="roylei">roylei</tp:taxon-name-part></tp:taxon-name></italic>, <italic><tp:taxon-name><tp:taxon-name-part taxon-name-part-type="genus" reg="Saussurea">S.</tp:taxon-name-part> <tp:taxon-name-part taxon-name-part-type="species" reg="lanata">lanata</tp:taxon-name-part></tp:taxon-name></italic>, <italic><tp:taxon-name><tp:taxon-name-part taxon-name-part-type="genus" reg="Saussurea">S.</tp:taxon-name-part> <tp:taxon-name-part taxon-name-part-type="species" reg="hookeri">hookeri</tp:taxon-name-part></tp:taxon-name></italic>, <italic><tp:taxon-name><tp:taxon-name-part taxon-name-part-type="genus" reg="Saussurea">S.</tp:taxon-name-part> <tp:taxon-name-part taxon-name-part-type="species" reg="eriostemon">eriostemon</tp:taxon-name-part></tp:taxon-name></italic> Wall. ex C.B.Clarke, <italic><tp:taxon-name><tp:taxon-name-part taxon-name-part-type="genus" reg="Saussurea">S.</tp:taxon-name-part> <tp:taxon-name-part taxon-name-part-type="species" reg="leontodontoides">leontodontoides</tp:taxon-name-part></tp:taxon-name></italic> (DC.) Sch.Bip., <italic><tp:taxon-name><tp:taxon-name-part taxon-name-part-type="genus" reg="Saussurea">S.</tp:taxon-name-part> <tp:taxon-name-part taxon-name-part-type="species" reg="paleacea">paleacea</tp:taxon-name-part></tp:taxon-name></italic> Y.L.Chen &amp; S.Y.Liang, <italic><tp:taxon-name><tp:taxon-name-part taxon-name-part-type="genus" reg="Saussurea">S.</tp:taxon-name-part> <tp:taxon-name-part taxon-name-part-type="species" reg="centiloba">centiloba</tp:taxon-name-part></tp:taxon-name></italic> Hand.-Mazz., <italic><tp:taxon-name><tp:taxon-name-part taxon-name-part-type="genus" reg="Saussurea">S.</tp:taxon-name-part> <tp:taxon-name-part taxon-name-part-type="species" reg="stella">stella</tp:taxon-name-part></tp:taxon-name></italic> Maxim. and <italic><tp:taxon-name><tp:taxon-name-part taxon-name-part-type="genus" reg="Saussurea">S.</tp:taxon-name-part> <tp:taxon-name-part taxon-name-part-type="species" reg="andryaloides">andryaloides</tp:taxon-name-part></tp:taxon-name></italic> (DC.) Sch.Bip. (<abbrev xmlns:xlink="http://www.w3.org/1999/xlink" xlink:title="Bayesian posterior probability" id="ABBRID0EGKBG" xlink:type="simple">PP</abbrev> &gt; 0.98, <abbrev xmlns:xlink="http://www.w3.org/1999/xlink" xlink:title="bootstrap support" id="ABBRID0EKKBG" xlink:type="simple">BS</abbrev> &gt; 93%; Fig. <xref ref-type="fig" rid="F4">4</xref>). It is more evident that <italic><tp:taxon-name><tp:taxon-name-part taxon-name-part-type="genus" reg="Saussurea">S.</tp:taxon-name-part> <tp:taxon-name-part taxon-name-part-type="species" reg="talungensis">talungensis</tp:taxon-name-part></tp:taxon-name></italic> is a sister to <italic><tp:taxon-name><tp:taxon-name-part taxon-name-part-type="genus" reg="Saussurea">S.</tp:taxon-name-part> <tp:taxon-name-part taxon-name-part-type="species" reg="roylei">roylei</tp:taxon-name-part></tp:taxon-name></italic> (an allied species), and is supported by Bayesian posterior probability (<abbrev xmlns:xlink="http://www.w3.org/1999/xlink" xlink:title="Bayesian posterior probability" id="ABBRID0EILBG" xlink:type="simple">PP</abbrev> = 1) and Likelihood bootstrap support (<abbrev xmlns:xlink="http://www.w3.org/1999/xlink" xlink:title="bootstrap support" id="ABBRID0EMLBG" xlink:type="simple">BS</abbrev> = 98%) (Fig. <xref ref-type="fig" rid="F4">4</xref>). Also, complete chloroplast genome structure is conservative in overall size and the order and size of each gene and intergenic region (Fig. <xref ref-type="fig" rid="F1">1E</xref>). The identical <abbrev xmlns:xlink="http://www.w3.org/1999/xlink" xlink:title="Bayesian phylogenetic inference" id="ABBRID0EYLBG" xlink:type="simple">BI</abbrev> and <abbrev xmlns:xlink="http://www.w3.org/1999/xlink" xlink:title="Maximum Likelihood" id="ABBRID0E3LBG" xlink:type="simple">ML</abbrev> phylogenomic tree using plastome sequence revealed that <italic><tp:taxon-name><tp:taxon-name-part taxon-name-part-type="genus" reg="Saussurea">S.</tp:taxon-name-part> <tp:taxon-name-part taxon-name-part-type="species" reg="talungensis">talungensis</tp:taxon-name-part></tp:taxon-name></italic> is most closely related to <italic><tp:taxon-name><tp:taxon-name-part taxon-name-part-type="genus" reg="Saussurea">S.</tp:taxon-name-part> <tp:taxon-name-part taxon-name-part-type="species" reg="roylei">roylei</tp:taxon-name-part></tp:taxon-name></italic> (Fig. <xref ref-type="fig" rid="F4">4</xref>), which is in congruence with the morphological observations.</p><fig id="F4" position="float" orientation="portrait"><object-id xmlns:xlink="http://www.w3.org/1999/xlink" content-type="doi" xlink:type="simple">10.3897/phytokeys.176.61996.figure4</object-id><object-id xmlns:xlink="http://www.w3.org/1999/xlink" content-type="arpha" xlink:type="simple">2A417062-0AA3-5931-AAE9-A77B903F7066</object-id><label>Figure 4.</label><caption><p>Complete chloroplast genome sequence-based phylogenomic tree inferred from Maximum Likelihood (<abbrev xmlns:xlink="http://www.w3.org/1999/xlink" xlink:title="Maximum Likelihood" id="ABBRID0ECNBG" xlink:type="simple">ML</abbrev>) analyses. Numbers above branches are Bayesian posterior probability (<abbrev xmlns:xlink="http://www.w3.org/1999/xlink" xlink:title="Bayesian posterior probability" id="ABBRID0EGNBG" xlink:type="simple">PP</abbrev>)/Likelihood bootstrap support (<abbrev xmlns:xlink="http://www.w3.org/1999/xlink" xlink:title="bootstrap support" id="ABBRID0EKNBG" xlink:type="simple">BS</abbrev>) from <abbrev xmlns:xlink="http://www.w3.org/1999/xlink" xlink:title="Bayesian phylogenetic inference" id="ABBRID0EONBG" xlink:type="simple">BI</abbrev> and <abbrev xmlns:xlink="http://www.w3.org/1999/xlink" xlink:title="Maximum Likelihood" id="ABBRID0ESNBG" xlink:type="simple">ML</abbrev>, respectively.</p></caption><graphic xmlns:xlink="http://www.w3.org/1999/xlink" xlink:href="phytokeys-176-055-g004.jpg" position="float" orientation="portrait" xlink:type="simple" id="oo_531771.jpg"><uri content-type="original_file" xlink:type="simple">https://binary.pensoft.net/fig/531771</uri></graphic></fig></tp:treatment-sec><tp:treatment-sec sec-type="material" id="SECID0E2NBG"><title>Additional herbarium specimens examined.</title><p><bold><italic><tp:taxon-name><tp:taxon-name-part taxon-name-part-type="genus" reg="Saussurea">Saussurea</tp:taxon-name-part> <tp:taxon-name-part taxon-name-part-type="species" reg="lanata">lanata</tp:taxon-name-part></tp:taxon-name></italic>. Nepal. Jumla</bold>: 3050 m a.s.l., 1952, <italic>O. Polunin et al. 3101</italic> (BM, E); <bold>Mustang</bold>: Tukucha, 3050 m a.s.l., 1954, <italic>J.D.A. Stainton et al. 7846</italic> (BM). <bold>China. Xizang</bold>: Lhozhag, 4450 m a.s.l., 2013, <italic>FLPH Tibet Exped. 13-1617</italic> (PE); Gyaca, 4800 m a.s.l., 1972, <italic>Tibet Chinese Herbal Medicine Census Team 4538</italic> (PE); Gongbo’gyamda, Bahe, <named-content xmlns:xlink="http://www.w3.org/1999/xlink" content-type="dwc:verbatimCoordinates" xlink:type="simple"><named-content content-type="geo-json" specific-use="{&#34;type&#34;:&#34;Point&#34;,&#34;coordinates&#34;:[93.693986,98.994764]}" id="NCID0E5OBG" xlink:type="simple">98°59'41.15"N, 93°41'38.35"E</named-content></named-content>, 3350 m a.s.l., 2012, <italic>FLPH Tibet Exped. 12-2144</italic> (PE); Lhunze, Sanga Choling, <named-content xmlns:xlink="http://www.w3.org/1999/xlink" content-type="dwc:verbatimCoordinates" xlink:type="simple"><named-content content-type="geo-json" specific-use="{&#34;type&#34;:&#34;Point&#34;,&#34;coordinates&#34;:[92.920150,28.589700]}" id="NCID0EIPBG" xlink:type="simple">28°35'22.92"N, 92°55'12.54"E</named-content></named-content>, 3960 m a.s.l., 2013, <italic>FLPH Tibet Exped. 13-0860</italic> (PE).</p><p><bold><italic><tp:taxon-name><tp:taxon-name-part taxon-name-part-type="genus" reg="Saussurea">Saussurea</tp:taxon-name-part> <tp:taxon-name-part taxon-name-part-type="species" reg="roylei">roylei</tp:taxon-name-part></tp:taxon-name></italic>. Pakistan. Gilgit</bold>: 3350–3660 m a.s.l., 1955, <italic>Webster &amp; Nasir 6518</italic> (GH). <bold>India. Himachal Pradesh</bold>: Chamba, Saach Pass, 3960 m a.s.l., 1870, <italic>G. Watt 2158</italic> (K); Kullu, Rotang Pass, 3960 m a.s.l., 1916, <italic>R.E. Cooper 5547</italic> (E); <bold>Uttarakhand</bold>: Tehri Garhwal, Rhuduphera, 3350–3660 m a.s.l., 1883, <italic>J.F. Duthie 857</italic> (K). <bold>Nepal. Dolpa</bold>: Balangra pass, 1952, <italic>O. Polunin et al. 2518</italic> (BM, E); <bold>Bajhang</bold>: Saipal, 4880 m a.s.l., 1954, <italic>J.M.E. Arnold 102</italic> (BM); Guruchi lekh, 3350 m a.s.l., 1990, <italic>N.K. Bhattarai 90/1240</italic> (KATH); <bold>Jumla</bold>: Bhurchula lekh, 3350–3500 m a.s.l., 1952. <italic>O. Polunin et al. 4604</italic> (BM, E); <bold>Manang</bold>: Marsyangdi valley, 4115 m a.s.l., 1950, <italic>D.G. Lowndes 1179</italic> (E, KATH); <bold>Mustang</bold>: Samargaon, 4572 m a.s.l., 1954, <italic>J.D.A. Stainton et al. 7297</italic> (E, KATH); Tukucha, 3050 m a.s.l., 1954, <italic>J.D.A. Stainton et al. 7946</italic> (BM, E, KATH).</p></tp:treatment-sec><ref-list><ref id="B9"><mixed-citation xmlns:xlink="http://www.w3.org/1999/xlink" xlink:type="simple"><institution xlink:type="simple">IUCN Standards and Petitions Committee</institution> (<year>2019</year>) Guidelines for Using the IUCN Red List Categories and Criteria. Version 14. <ext-link xlink:type="simple" ext-link-type="uri" xlink:href="http://www.iucnredlist.org/documents/RedListGuidelines.pdf">http://www.iucnredlist.org/documents/RedListGuidelines.pdf</ext-link> [accessed 12 January 2021]</mixed-citation></ref></ref-list></tp:taxon-treatment>
